# Supplementary material for: Lantox—The Chinese Botulinum Toxin Drug—Complete English Bibliography and Comprehensive Formalised Literature Review
Source: Toxins (Basel). 2021 May 22;13(6):370. doi: 10.3390/toxins13060370 (PMC8224638; doi:10.3390/toxins13060370)
Supplement: Supplementary file 1 [file toxins-13-00370-s001.zip]

Archive with 1 entries (1 files):
- toxins-1172173 supplementary for final.pdf
